# Supplementary material for: Host sequence motifs shared by HIV predict response to antiretroviral therapy
Source: BMC Med Genomics. 2009 Jul 23;2:47. doi: 10.1186/1755-8794-2-47 (PMC2723131; doi:10.1186/1755-8794-2-47)
Supplement: Additional file 1 — Source Code. All python and MATLAB code required to produce the figures and tables shown in the manuscript. Documentation and unit-tests are provided to facilitate their usage. [file 1755-8794-2-47-S1.zip]

Archive with 10 entries (10 files):
- AnnotUtils.py
- HIVDatabase.py
- PatUtils.py
- ProcessData.m
- PyBLAST.py
- PyVirus.py
- testAnnotUtils.py
- testDatabase.py
- testVirus.py
- VisualGenome.py
