# Supplementary material for: Host sequence motifs shared by HIV predict response to antiretroviral therapy
Source: BMC Med Genomics. 2009 Jul 23;2:47. doi: 10.1186/1755-8794-2-47 (PMC2723131; doi:10.1186/1755-8794-2-47)
Supplement: Additional file 1 — Source Code. All python and MATLAB code required to produce the figures and tables shown in the manuscript. Documentation and unit-tests are provided to facilitate their usage. [file 1755-8794-2-47-S1.zip › ProcessData.m]

function [OUT_DATA OUT_TABLE] = ProcessData(RESP_FNAME, NON_RESP_FNAME, DESC_FNAME, varargin)

out_groups = {};
switch_prop = 0;
num_reps = 100;
PatientCutoff = 200;
label_val = '';
line_props = {};
prev_spec = {};
prev_title = {};
prev_label = {};
prev_prop = {};
WANT_FIG = false;

if ~isempty(varargin)
    for i = 1:2:length(varargin)
        switch lower(varargin{i})

            case 'switch_prop'
                switch_prop = varargin{i+1};

            case 'skip_groups'
                out_groups = varargin{i+1};
            case 'num_reps'
                num_reps = varargin{i+1};
            case 'this_label'
                label_val = varargin{i+1};
            case 'this_prop'
                line_props = varargin{i+1};
                
            case 'prev_data'
                prev_run = varargin{i+1};
                prev_spec = [prev_spec; prev_run{1}];
                prev_title = [prev_title; prev_run{2}];
                prev_label = [prev_label; prev_run{3}];
                prev_prop = [prev_prop; prev_run{4}];
                
            case 'want_figure'
                WANT_FIG = varargin{i+1};
        end
    end
end


rx_names = {'APV','IDV','LPV','NFV','RTV','SQV','ATV','AZT','DDI','DDC','D4T','3TC','ABC','FTC','TDF','NVP','DLV','EFV','Unknown','PI','RTI','NRTI','NNRTI'};
rt_mask = [0,0,0,0,0,0,0,1,1,1,1,1,1,1,1,0,0,0,0,0,0,0,0]==1;


feat_desc = textread(DESC_FNAME, '%[^\n]');


[extracted_rx_non_resp feature_nonresp] = GetRXandFeatData(NON_RESP_FNAME);

[extracted_rx_resp feature_resp] = GetRXandFeatData(RESP_FNAME);

if ~isempty(out_groups)
    out_mask = false(size(feat_desc));
    for i = 1:length(out_groups)
        out_mask = out_mask | cellfun(@(x)(~isempty(x)),regexp(feat_desc, out_groups{i}, 'start', 'once'));
    end

    feature_resp(:,out_mask) = [];
    feature_nonresp(:,out_mask) = [];
    feat_desc(out_mask) = [];
end


resp_data = [false(size(feature_nonresp,1),1); true(size(feature_resp,1),1)];
all_feats = [feature_nonresp; feature_resp];
RX_data = [extracted_rx_non_resp; extracted_rx_resp];

% rand('twister', 5489)
% missing_mask = rand(size(all_feats,1),1) < 0.95;
% all_feats(missing_mask,:) = [];
% RX_data(missing_mask,:) = [];
% resp_data(missing_mask,:) = [];


[INDS RX_MASK] = SplitTherapies(RX_data, PatientCutoff);

RX_MASK(end,:) = true;
rt_therapy_mask = any(RX_MASK & repmat(rt_mask, [length(INDS),1]),2);
INDS = INDS(rt_therapy_mask);
RX_MASK = RX_MASK(rt_therapy_mask,:);
RX_MASK(end,:) = false;

bad_feats = mean(isnan(all_feats),1) > 0.9;
good_feats = find(~bad_feats);

bad_rows = mean(isnan(all_feats),2) > 0.9;
good_rows = find(~bad_rows);

imputed_data = knnimpute(all_feats(good_rows,good_feats),5,'distance','hamming');

resp_var = resp_data(good_rows,:);

cl = {'a','b'};

all_aucs = cell(length(INDS),1);
all_specs = cell(length(INDS),1);
all_B = cell(length(INDS),1);
this_resp = resp_var;
switch_mask = rand(size(this_resp)) < switch_prop;
this_resp(switch_mask) = ~this_resp(switch_mask);

for i = 1:length(INDS)
    [all_aucs{i,1} all_specs{i,1} all_B{i,1}] = PredictData(imputed_data(INDS{i},:), this_resp(INDS{i}), num_reps);
end

spec_cell = cell(numel(all_aucs),1);
title_cell = cell(numel(all_aucs),1);
prop_cell = cell(numel(all_aucs),1);
label_cell = cell(numel(all_aucs),1);


counter = 0;
for i = 1:size(all_aucs,1)

    spec_cell{i} = fliplr(nanmean(all_specs{i,1}));
    label_cell{i} = label_val;
    prop_cell{i} = line_props;


    if sum(RX_MASK(i,:)==1) == 0
        therapy_titles{i} = 'All Therapies';
    else
        therapy_titles{i} = strcat(sort(rx_names(RX_MASK(i,:)==1)));
    end
end

for i = 1:length(therapy_titles)
    if length(therapy_titles{i}) > 1 && iscell(therapy_titles{i})
        temp = '';
        temp_cell = therapy_titles{i};
        for j = 1:length(temp_cell)-1
            temp = [temp temp_cell{j} ', '];
        end
        temp = [temp temp_cell{end}];
        title_cell{i} = temp;
    else
        title_cell{i} = therapy_titles{i};
    end
    if iscell(title_cell{i})
        title_cell{i} = cell2mat(title_cell{i});
    end
end

OUT_DATA = cell(4,1);
OUT_DATA{1} = spec_cell;
OUT_DATA{2} = title_cell;
OUT_DATA{3} = label_cell;
OUT_DATA{4} = prop_cell;

if WANT_FIG
    displayROCfig(WANTED_SENS, [prev_spec;spec_cell], [prev_title; title_cell],...
        [prev_label;label_cell],[prev_prop;prop_cell])
end

%     multi_feats = zeros(length(all_B), length(good_feats));
%     for i = 1:length(all_B)
%         these_feats = mean(all_B{i} ~= 0)>0.8;
%         multi_feats(i,:) = these_feats;
%         %strvcat(feat_desc(good_feats(these_feats)))
%     end
%
%
%

    figure
    avg_B = all_B(cellfun(@(x)(~isempty(x)),all_B(:,1)),1);
    avg_B = cellfun(@avg_fun, avg_B, 'uniformoutput', false);
    avg_conc = cell2mat(avg_B);

    this_map = makeColorMap([1 0 0], [1 1 1], [0 0 1]);
    colormap(this_map);
    disp_mask = any(abs(avg_conc)>0.3);
    imagesc(avg_conc(:,disp_mask)', [-1 1])
    set(gca, 'yticklabel', feat_desc(good_feats(disp_mask)), 'ytick', 1:nnz(disp_mask))
    arrayfun(@(x)(line([x,x],[0, size(avg_conc,2)], 'color', 'k', 'linewidth', 2)),0:num_reps:size(avg_conc,1) )
    arrayfun(@(x)(line([1 size(avg_conc,1)],[x+.5, x+.5], 'color', 'k', 'linewidth', 1.5)),1:size(avg_conc,2) )
    colorbar('NorthOutside')
    set(gca, 'ticklength', [0 0])
    xticklabel_rotate((num_reps/2):num_reps:size(avg_conc,1), 70, title_cell)

    return_mask = any(abs(avg_conc)>0.3);
    
    OUT_TABLE = cell(4+nnz(return_mask), 1+length(all_B));
    OUT_TABLE(5:end,1) = feat_desc(good_feats(return_mask));
    OUT_TABLE(1,2:end) = title_cell;
    OUT_TABLE(2,2:end) = cellfun(@(x)(min(nanmean(unique(x)),nanmean(x))),all_aucs,'uniformoutput', false);
    OUT_TABLE(3,2:end) = cellfun(@(x)(nnz(this_resp(x))),INDS,'uniformoutput', false);
    OUT_TABLE(4,2:end) = cellfun(@(x)(nnz(~this_resp(x))),INDS,'uniformoutput', false);
    
    
    
    simple_table = avg_conc(1:num_reps:end,return_mask);
    
    labels = {'','bad','good'};

    OUT_TABLE(5:end,2:end) = labels((simple_table>0.5)*2+(simple_table<-0.5) + 1)';
    


    function displayROCfig(WANTED_SENS, SPEC_CELL, TITLE_CELL, LABEL_CELL, PROP_CELL)
        figure(1)

        %all_titles = unique(TITLE_CELL);
        all_titles = TITLE_CELL;
        num_rows = 4;
        num_cols = ceil(length(all_titles)/ num_rows);

        for this_plot = 1:length(all_titles)

            h = subplot(num_rows,num_cols,this_plot);
            %clf(h)

            all_items = find(strcmp(all_titles(this_plot),TITLE_CELL));

            hold on
            for this_item = 1:length(all_items)
                this_prop = PROP_CELL{all_items(this_item)};
                plot(h, WANTED_SENS, SPEC_CELL{all_items(this_item)}, this_prop{:})
            end
            title(all_titles(this_plot))
            hold off


            if this_plot == 1
                ylabel('Sensitivity')
                xlabel('1 - Specificity')
            end
        end


    end

    function out = avg_fun(in)
        in(in == 0) = NaN;
        out = nanmean(in);
        out(isnan(out)) = 0;
        out = repmat(out, [size(in,1) 1]);
    end

    function [RX_DATA FEAT_DATA]=GetRXandFeatData(F_NAME)
        text_data = textread(F_NAME, '%[^\n]');

        extracted_rx = regexp(text_data, 'set\(\[(.*?)\]\)', 'tokens');
        for ind = 1:length(extracted_rx)
            if ~isempty(extracted_rx{ind})
                temp = extracted_rx{ind}{1}{1};
                rx_vec = false(size(rx_names));
                for ind2=1:length(rx_vec)
                    rx_vec(ind2) = ~isempty(strfind(temp, rx_names{ind2}));
                end
                extracted_rx{ind} = rx_vec;
            else
                extracted_rx{ind} = false(size(rx_names));
            end
        end
        RX_DATA = cell2mat(extracted_rx);


        extracted_num = regexp(text_data, ':(.*)', 'tokens');
        for ind = 1:length(extracted_num)
            extracted_num{ind} = str2num(extracted_num{ind}{1}{1}); %#ok<ST2NM>
        end

        FEAT_DATA = cell2mat(extracted_num);
    end

    function [IND RX_MASK] = SplitTherapies(RX_DATA, PAT_CUTOFF)
        RX_inds=1:size(RX_DATA,1);

        NumCols=size(RX_DATA,2);

        RX_MASK=zeros(500,NumCols);
        IND=cell(500,1);
        counter=1;

        for ind1=1:NumCols
            pat_mask=RX_DATA(:,ind1)==1;
            if nnz(pat_mask)>=PAT_CUTOFF
                IND{counter}=RX_inds(pat_mask);
                RX_MASK(counter,ind1)=1;
                counter=counter+1;
            end
            for ind2=0:ind1-1
                for ind3=0:ind2-1
                    pat_mask=mean(RX_DATA(:,nonzeros([ind1 ind2 ind3])'),2)==1;
                    if nnz(pat_mask)>=PAT_CUTOFF
                        IND{counter}=RX_inds(pat_mask);
                        RX_MASK(counter,nonzeros([ind1 ind2 ind3])')=1;
                        counter=counter+1;
                    end
                end
            end
        end

        RX_MASK=RX_MASK(1:counter,:);
        IND=IND(1:counter);

        IND{end} = 1:size(all_feats,1);
    end

    function [AUCs SPECs B_VALs] = PredictData(INPUT_DATA, RESP_VAR, num_reps)

        WANTED_SENS = 0:.1:1;
        AUCs = zeros(num_reps,1);
        B_VALs = zeros(num_reps,size(INPUT_DATA,2));
        SPECs = NaN(num_reps, length(WANTED_SENS));
        for this_rep = 1:num_reps
            display([int2str(i), ':', int2str(this_rep)])
            [train, test] = crossvalind('holdout',cl(RESP_VAR+1),0.7);

            [B,SE,PVAL,INMODEL,STATS,NEXTSTEP,HISTORY]=stepwisefit(INPUT_DATA(train,:),RESP_VAR(train),'display','off');
            B_VALs(this_rep,:) = B;
            vals = glmval([B(INMODEL);0], INPUT_DATA(test,INMODEL),'logit');
            [AUCs(this_rep) SPECs(this_rep,:)]= CalculateROC(vals,RESP_VAR(test), 0:.1:1);

        end
        %AUCs(isnan(AUCs)) = 0.5;
    end

end
