# Supplementary material for: Host sequence motifs shared by HIV predict response to antiretroviral therapy
Source: BMC Med Genomics. 2009 Jul 23;2:47. doi: 10.1186/1755-8794-2-47 (PMC2723131; doi:10.1186/1755-8794-2-47)
Supplement: Additional file 1 — Source Code. All python and MATLAB code required to produce the figures and tables shown in the manuscript. Documentation and unit-tests are provided to facilitate their usage. [file 1755-8794-2-47-S1.zip › testAnnotUtils.py]

from __future__ import with_statement
import nose.tools
from testELM import SeqAns, FileSetup
from Bio import SeqIO
import itertools
import os
import re
import PyVirus
import tempfile
import time
import PyBLAST
import AnnotUtils
import logging
import logging.handlers
import threading
import numpy
import copy


def setUpModule():
	fmt='%(levelname)s \t %(threadName)s \t %(funcName)s \t %(asctime)s \t %(message)s'
	log_file = os.environ['PYTHONSCRATCH'] + 'testLog_KEEP.log'
	logging.basicConfig(level=logging.DEBUG,
						filename=log_file, 
						filemode='w',
						 format = fmt)

def testGetSeqFeatures():
	"""
	Test the SeqFeature Output
	"""
	logging.info('Starting testGetSeqFeatures')
	base_dir = os.environ['MYDOCPATH'] + 'hivsnppredsvn\\HIVRefs\\'
	dest_dir = os.environ['PYTHONSCRATCH']
	ref_base = PyVirus.RefBase(base_dir, dest_dir)
	possible_classes = [PyVirus.ViralSeq, PyVirus.BkgSeq]
	file_loc = os.environ['MYDOCPATH'] + 'PyELM\\'
	with open(file_loc + '50_seqs.fasta', mode = 'r') as file_handle:
		this_iter = itertools.izip(SeqIO.parse(file_handle, 'fasta'),
									iter(possible_classes))
		for this_test in this_iter:
			yield CheckSeqFeatures, ref_base, this_test[1], this_test[0]

def CheckSeqFeatures(REF_BASE, INPUT_CLASS, INPUT_RECORD):
	genome = INPUT_CLASS(INPUT_RECORD.seq.tostring(), 'testseq')
	genome.TranslateAll(REF_BASE)
	
	feature_list = genome.GetSeqFeatures()
	found_env = False
	for this_feat in feature_list:
		if this_feat.id == 'env':
			found_env = True
	
	nose.tools.assert_true(found_env, 'Could not find ENV in the feature list')   

def testAnnotClass():
	"""
	Test Annotation Classes
	"""
	logging.info('Starting testAnnotClass')
	base_dir = os.environ['MYDOCPATH'] + 'hivsnppredsvn\\HIVRefs\\'
	dest_dir = os.environ['PYTHONSCRATCH']
	ref_base = PyVirus.RefBase(base_dir, dest_dir)
	
	pos_classes = [AnnotUtils.Annot, AnnotUtils.HumanMiRNA, 
					AnnotUtils.HomIsland, AnnotUtils.ELM,
					AnnotUtils.TFSite]
	
	
	for this_test in pos_classes:
		yield CheckAnnotClass, this_test
	
def CheckAnnotClass(TEST_CLASS):
	this_class = TEST_CLASS('test_name', 5, 10, 0.9)
	
	nose.tools.assert_true(this_class != None, 'Did not create class')
	
	this_feat = this_class.GetSeqFeature()
	print this_feat
	nose.tools.assert_true(this_feat != None, 'Did not convert properly')
	nose.tools.assert_true(this_feat.id == 'test_name', 
							'Did not convert values properly')
							

def testLogAnnotation():
	"""
	Test LogAnnotation
	"""
	logging.info('Starting testLogAnnotation')
	base_dir = os.environ['MYDOCPATH'] + 'hivsnppredsvn\\HIVRefs\\'
	dest_dir = os.environ['PYTHONSCRATCH']
	ref_base = PyVirus.RefBase(base_dir, dest_dir)
	
	pos_classes = ['Annot', 'MIRNA', 'HomIsland']
	
	test_cases = itertools.izip(iter(ref_base.ref_seqs), 
								iter(pos_classes))
	for this_case in test_cases:
		yield CheckLogClass, this_case[0], this_case[1]

def CheckLogClass(THIS_SEQ, THIS_CLASS):
	THIS_SEQ.LogAnnotation(THIS_CLASS, (5, 10), 'aaaaa', 0.9, 'test_name')
	
	nose.tools.assert_true(len(THIS_SEQ.feature_annot) > 0, 
							'Did not annotate properly')
							
	this_feat = THIS_SEQ.feature_annot[0].GetSeqFeature()
	nose.tools.assert_true(this_feat.id != None, 
							'Did not convert values properly')

def testCheckFeatures():
	"""
	Test the Feature Checking
	"""
	logging.info('Starting testLogAnnotation')
	base_dir = os.environ['MYDOCPATH'] + 'hivsnppredsvn\\HIVRefs\\'
	dest_dir = os.environ['PYTHONSCRATCH']
	
	ELM_DICT = AnnotUtils.ELMParser()
	
	ref_base = PyVirus.RefBase(base_dir, dest_dir)
	
	test_seq = ref_base.ref_seqs[0]
	test_seq.FindELMs(ELM_DICT)
	test_seq.FindTFSites()
	numpy.random.seed(22)
	
	#when intersected with itself it should return an array of ones
	
	for test_seq in ref_base.ref_seqs[1:]:
		test_seq.FindELMs(ELM_DICT)
		s = (1, len(test_seq.feature_annot))
		if len(test_seq.feature_annot) == 0:
			continue
		for i in range(5):
			bool_array = numpy.random.uniform(high = 10, size = s) > i
			yield CheckCheckFeatures, copy.deepcopy(test_seq), bool_array
	

def CheckCheckFeatures(TEST_SEQ, BOOL_ARRAY):
	
	testing_features = copy.deepcopy(TEST_SEQ.feature_annot)
	
	feats = numpy.where(BOOL_ARRAY==0)[1].tolist()
	feats.reverse()
	
	map(lambda x: TEST_SEQ.feature_annot.pop(x), feats)
	
	#TEST_SEQ.feature_annot = TEST_SEQ.feature_annot.pop(feats)
	
	output_array = TEST_SEQ.CheckFeatures(testing_features, 100)
	
	
	TP = numpy.sum(output_array[BOOL_ARRAY[0]])
	FP = numpy.sum(output_array[BOOL_ARRAY[0] == 0])
	TN = numpy.sum(output_array[BOOL_ARRAY[0] == 0] == 0)
	FN = numpy.sum(output_array[BOOL_ARRAY[0]] == 0)
	
	try:
		rec = float(TP)/float(TP + FN)
		pre = float(TP)/float(TP + FP)
	except ZeroDivisionError:
		raise ZeroDivisionError, 'TP:%(TP)d, FP:%(FP)d, TN:%(TN)d, FN:%(FN)d'%\
			{'TP': TP, 'FP': FP, 'TN': TN, 'FN': FN}
	
	f = 2 * float(pre * rec) / float(pre + rec)
	
	
	nose.tools.assert_true(f > 0.9, 
		'Found: F-Measure: %(F)f TP:%(TP)d, FP:%(FP)d, TN:%(TN)d, FN:%(FN)d'%\
		{'TP': TP, 'FP': FP, 'TN': TN, 'FN': FN, 'F':f})
		
def testGenome():
	pass
	
def testGenome_Gene():
	
	test_gene = AnnotUtils.GenomeGene('test', 'TEST')
	
	test_gene.AddRegion('WWWWWWW', 1, 1, 0.0)
	
	yield CheckAASEQ, test_gene, 'WWWWWWW'
	yield CheckEval, test_gene, 'WWWWWWW'
	
	
	
def CheckAASEQ(GENE, CORRECT):
	nose.tools.assert_true(GENE.aa_seq == 'CORRECT',
		'Did not save AA_SEQ properly')
	
def CheckEval(GENE, CORRECT):
	nose.tools.assert_true(len(GENE.pos_eval) == len(CORRECT),
		'E_vals should be the same length as GENE')
	nose.tools.assert_true(all(map(lambda x: x==0.0, GENE.pos_eval)),
		'All evals should be 0.0')
	
	
	
	
	
	
	
def testGenome_AddGene():
	TEST_SEQ = 'ATCGATCGATATTATGATCGATAGCTATAGGGGCTAGATCGATA'
	test_genome = AnnotUtils.GenomeAnnotation(TEST_SEQ)
	
	test_genome.AddGene()
	
	
	
	
	
	
	
	
	
	
	

	
def testGenome_ExtendGene():
	pass
	
	
def testGenome_OverwriteGene():
	pass
	
def testGenome_SliceNT():
	pass
	
	
	
	
	
	
	
	
		
		
		
		
		
		
		
		
		
		
